# Supplementary material for: Actinomadura graeca sp. nov.: A novel producer of the macrocyclic antibiotic zelkovamycin
Source: PLoS One. 2021 Nov 30;16(11):e0260413. doi: 10.1371/journal.pone.0260413 (PMC8631618; doi:10.1371/journal.pone.0260413)
Supplement: S2 File — (XLSX) [file pone.0260413.s002.xlsx]

## Sheet: BLASTP
ZelE	Query #1: AGRA3207_002704 Query ID: lcl|Query_410827 Length: 383
	Sequences producing significant alignments:
		Scientific		Max	Total	Query	E	Per.	Acc.
	Description	Name	Taxid	Score	Score	cover	Value	Ident	Len	Accession
1	hypothetical protein AGRA3207_002704 [Actinomadura sp. 32-07]	Actinomadura sp. 32-07	2750812	778	778	1	0	100	383	QXJ21805.1
2	tryptophan 2,3-dioxygenase [Cystobacter sp. SBCb004]	Cystobacter sp. SBCb004	764904	323	323	0.95	3e-104	48.91	383	QCE43605.1
3	hypothetical protein [Streptomyces sampsonii]	Streptomyces sampsonii	42239	285	285	0.95	1e-89	44.54	384	MBO1284561.1
4	MULTISPECIES: hypothetical protein [Streptomyces]	Streptomyces	1883	284	284	0.95	3e-89	44.54	384	WP_010643467.1
5	hypothetical protein [Streptomyces koyangensis]	Streptomyces koyangensis	188770	281	281	0.95	5e-88	45.05	384	WP_203215211.1
6	hypothetical protein [Streptomyces sp. 1114.5]	Streptomyces sp. 1114.5	1938830	278	278	0.95	8e-87	43.41	384	WP_121178881.1
7	hypothetical protein [Streptomyces sp. 1331.2]	Streptomyces sp. 1331.2	1938835	277	277	0.95	1e-86	43.41	384	WP_097234928.1
8	hypothetical protein [Streptacidiphilus sp. P02-A3a]	Streptacidiphilus sp. P02-A3a	2704468	277	277	0.95	2e-86	43.13	384	WP_182452819.1
9	hypothetical protein [Streptomyces pyridomyceticus]	Streptomyces pyridomyceticus	68260	276	276	0.95	5e-86	43.13	384	WP_033331689.1
10	hypothetical protein [Streptomyces novaecaesareae]	Streptomyces novaecaesareae	68244	273	273	0.94	4e-85	42.7	377	WP_209440342.1
11	hypothetical protein [Virgisporangium ochraceum]	Virgisporangium ochraceum	65505	272	272	0.98	2e-84	42.04	387	WP_203933648.1
12	tryptophan 2,3-dioxygenase [Streptomyces sp. BG9H]	Streptomyces sp. BG9H	2675858	269	269	0.92	2e-83	42.66	389	WP_219687158.1
13	hypothetical protein [Streptomyces sp. CB00072]	Streptomyces sp. CB00072	1703928	265	265	0.92	7e-82	43.5	386	WP_073867372.1
14	hypothetical protein AMK17_07815 [Streptomyces sp. CB00072]	Streptomyces sp. CB00072	1703928	265	265	0.92	7e-82	43.5	389	OKI59778.1
15	hypothetical protein [Kitasatospora kifunensis]	Kitasatospora kifunensis	58351	265	265	0.95	7e-82	41.76	384	WP_184938917.1
16	hypothetical protein [Streptomyces sp. wa1063]	Streptomyces sp. wa1063	1828212	265	265	0.92	1e-81	43.5	389	WP_097921451.1
17	MULTISPECIES: hypothetical protein [unclassified Streptomyces]	unclassified Streptomyces	2593676	265	265	0.92	1e-81	43.5	389	WP_097910825.1
18	hypothetical protein BG844_02495 [Couchioplanes caeruleus subs	Couchioplanes caeruleus subsp. caeruleus	56427	264	264	0.95	2e-81	43.13	383	OJF15799.1
19	hypothetical protein [Couchioplanes caeruleus]	Couchioplanes caeruleus	56438	265	265	0.95	2e-81	43.13	400	WP_211277654.1
20	hypothetical protein [Streptomyces sp. W007]	Streptomyces sp. W007	1055352	264	264	0.92	3e-81	43.22	389	WP_106431517.1
21	hypothetical protein SPW_2485 [Streptomyces sp. W007]	Streptomyces sp. W007	1055352	263	263	0.92	5e-81	43.22	386	EHM29027.1
22	hypothetical protein [Streptomyces kasugaensis]	Streptomyces kasugaensis	1946	263	263	0.95	6e-81	42.51	387	WP_131123557.1
23	hypothetical protein [Streptomyces sp. SID7805]	Streptomyces sp. SID7805	2690328	263	263	0.95	9e-81	41.96	387	WP_052857215.1
24	hypothetical protein [Streptomyces kasugaensis]	Streptomyces kasugaensis	1946	262	262	0.95	2e-80	41.96	387	WP_094790835.1
25	hypothetical protein [Streptomyces sp. wa22]	Streptomyces sp. wa22	1828244	260	260	0.95	6e-80	41.76	384	WP_187282478.1
26	hypothetical protein [Nonomuraea sp. MJM5123]	Nonomuraea sp. MJM5123	1562372	259	259	0.95	7e-80	44.17	368	AIW58897.1
27	hypothetical protein [Streptomyces finlayi]	Streptomyces finlayi	67296	259	259	0.95	3e-79	41.48	384	WP_185300999.1
28	tryptophan 2,3-dioxygenase [Streptomyces anulatus]	Streptomyces anulatus	1892	258	258	0.94	6e-79	42.94	389	WP_217230563.1
29	hypothetical protein [Streptomyces sp. SID3343]	Streptomyces sp. SID3343	2690260	258	258	0.94	9e-79	41.76	388	WP_161357160.1
30	hypothetical protein B5180_00390 [Streptomyces sp. BF-3]	Streptomyces sp. BF-3	1076450	251	251	0.92	2e-76	42.94	389	OSC76781.1
31	MULTISPECIES: hypothetical protein [Streptomyces]	Streptomyces	1883	251	251	0.92	2e-76	42.94	389	WP_093444291.1
32	hypothetical protein [Streptomyces sindenensis]	Streptomyces sindenensis	67363	249	249	0.92	1e-75	42.37	389	WP_189527458.1
33	hypothetical protein [Nonomuraea zeae]	Nonomuraea zeae	1642303	248	248	0.98	3e-75	42.63	384	WP_138696559.1
34	hypothetical protein [Kitasatospora sp. MMS16-CNU292]	Kitasatospora sp. MMS16-CNU292	2567942	246	246	0.91	2e-74	42.82	365	WP_181799113.1
35	hypothetical protein [Streptomyces pactum]	Streptomyces pactum	68249	245	245	0.91	3e-74	42.45	379	WP_197992308.1
36	hypothetical protein [Actinoplanes sp. NEAU-A11]	Actinoplanes sp. NEAU-A11	2792083	244	244	0.95	1e-73	41.69	379	WP_196419577.1
37	hypothetical protein [Kitasatospora viridis]	Kitasatospora viridis	281105	243	243	0.94	3e-73	42.45	399	WP_211786452.1
38	hypothetical protein [Streptomyces sp. TLI_105]	Streptomyces sp. TLI_105	1881019	243	243	0.95	5e-73	42.93	391	WP_093873663.1
39	hypothetical protein [Nonomuraea candida]	Nonomuraea candida	359159	242	242	0.94	6e-73	42.78	379	WP_052422679.1
40	hypothetical protein [Actinokineospora terrae]	Actinokineospora terrae	155974	241	241	0.95	1e-72	42.47	388	WP_092784981.1
41	hypothetical protein [Streptomyces globisporus]	Streptomyces globisporus	1908	240	240	0.85	6e-72	44.82	391	WP_051844427.1
42	hypothetical protein [Streptomyces sp. LS1784]	Streptomyces sp. LS1784	2851533	239	239	0.95	1e-71	41.85	391	WP_224273765.1
43	hypothetical protein [Microbispora siamensis]	Microbispora siamensis	564413	238	238	0.94	2e-71	41.69	382	WP_204046982.1
44	hypothetical protein [Microbispora sitophila]	Microbispora sitophila	2771537	238	238	0.94	2e-71	41.96	382	WP_193209063.1
45	hypothetical protein [Actinokineospora cianjurensis]	Actinokineospora cianjurensis	585224	238	238	0.94	3e-71	41.87	388	WP_121392488.1
46	hypothetical protein [Streptomyces sp. PanSC19]	Streptomyces sp. PanSC19	1520455	238	238	0.95	3e-71	42.05	395	WP_123455803.1
47	hypothetical protein [Actinophytocola xinjiangensis]	Actinophytocola xinjiangensis	485602	238	238	0.81	5e-71	43.49	388	WP_075134686.1
48	hypothetical protein SCATT_26590 [Streptomyces cattleya NRRL	Streptomyces cattleya NRRL 8057 = DSM 46488	1003195	238	238	0.84	6e-71	44.38	395	AEW95030.1
49	hypothetical protein [Streptomyces cattleya]	Streptomyces cattleya	29303	237	237	0.84	6e-71	44.38	379	WP_041825090.1
50	hypothetical protein [Streptomyces sp. SID5468]	Streptomyces sp. SID5468	2690295	238	238	0.84	8e-71	44.38	403	WP_014143414.1
51	hypothetical protein [Microbispora sp. GKU 823]	Microbispora sp. GKU 823	1652100	234	234	0.94	8e-70	41.42	382	WP_079314332.1
52	hypothetical protein [Kitasatospora phosalacinea]	Kitasatospora phosalacinea	2065	233	233	0.94	3e-69	41.26	391	WP_051731693.1
53	hypothetical protein GCM10010275_49620 [Streptomyces litmocidini]	Streptomyces litmocidini	67318	232	232	0.88	9e-69	44.71	391	GGV04275.1
54	hypothetical protein [Streptomyces litmocidini]	Streptomyces litmocidini	67318	232	232	0.88	9e-69	44.71	388	WP_190159088.1
55	hypothetical protein [Streptomyces sp. CBMA123]	Streptomyces sp. CBMA123	1896313	232	232	0.95	1e-68	41.85	391	MBD0693802.1
56	hypothetical protein [Nocardiopsis potens]	Nocardiopsis potens	1246458	229	229	0.94	1e-67	43.84	387	WP_017596656.1
57	hypothetical protein [Amycolatopsis pretoriensis]	Amycolatopsis pretoriensis	218821	224	224	0.93	4e-66	45.86	351	WP_086674804.1
58	Tryptophan 2,3-dioxygenase (vermilion) [Amycolatopsis	Amycolatopsis pretoriensis	218821	224	224	0.93	4e-66	45.86	350	SEF24281.1
59	hypothetical protein [Streptomyces harbinensis]	Streptomyces harbinensis	1176198	222	222	0.96	2e-65	41.78	359	WP_093844098.1
60	putative tryptophan 2, 3-dioxygenase [Streptomyces sp.]	Streptomyces sp.	1931	220	220	0.94	2e-64	42.11	359	QGA70158.1
61	hypothetical protein [Streptomyces harbinensis]	Streptomyces harbinensis	1176198	220	220	0.94	2e-64	42.11	359	WP_176127128.1
62	hypothetical protein [Amycolatopsis mediterranei]	Amycolatopsis mediterranei	33910	219	219	0.93	3e-64	43.89	351	WP_013227220.1
63	hypothetical protein [Streptomyces sp. AA0539]	Streptomyces sp. AA0539	1210045	217	217	0.94	2e-63	41.55	359	WP_019436376.1
64	tryptophan 2,3-dioxygenase [Streptomyces sp. CBMA123]	Streptomyces sp. CBMA123	1896313	177	177	0.52	5e-50	49.75	218	WP_223242998.1
65	hypothetical protein [Actinoplanes sp. TFC3]	Actinoplanes sp. TFC3	1710355	177	177	0.66	4e-49	39.45	290	WP_201787312.1
66	hypothetical protein [bacterium AH-315-F18]	bacterium AH-315-F18	2814508	142	142	0.77	3e-34	32.71	451	MBN4071783.1
67	hypothetical protein EHM55_03355 [Acidobacteria bacterium]	Acidobacteria bacterium	1978231	139	139	0.93	5e-33	32.13	442	RPI57014.1
68	hypothetical protein [Acidobacteria bacterium]	Acidobacteria bacterium	1978231	109	109	0.92	3e-22	27.58	427	MCA1568218.1
69	hypothetical protein [Streptomyces albaduncus]	Streptomyces albaduncus	68172	100	100	0.5	5e-19	35.58	447	WP_184761634.1
70	hypothetical protein CP49_33175 [Bradyrhizobium valentinum]	Bradyrhizobium valentinum	1518501	99.8	99.8	0.93	1e-18	27.02	651	KRQ96805.1
71	hypothetical protein [Bradyrhizobium valentinum]	Bradyrhizobium valentinum	1518501	99.8	99.8	0.93	2e-18	27.02	667	WP_156438817.1
72	hypothetical protein [Streptomyces spongiae]	Streptomyces spongiae	565072	97.4	97.4	0.81	4e-18	30.9	432	WP_152770679.1
73	hypothetical protein [Streptomyces subrutilus]	Streptomyces subrutilus	36818	97.4	97.4	0.5	4e-18	35.89	448	WP_150517252.1
74	hypothetical protein [Streptomyces sp. RP5T]	Streptomyces sp. RP5T	2490848	97.1	97.1	0.67	5e-18	32.07	447	WP_125188688.1
75	hypothetical protein [Streptomyces sp. HUCO-GS316]	Streptomyces sp. HUCO-GS316	2692198	94.7	94.7	0.76	3e-17	31.66	447	WP_161067122.1
76	hypothetical protein [Streptomyces sp. HIT-DPA4]	Streptomyces sp. HIT-DPA4	2615112	94.7	94.7	0.51	3e-17	35.85	447	WP_150950674.1
77	hypothetical protein [Paraburkholderia elongata]	Paraburkholderia elongata	2675747	93.2	93.2	0.82	2e-16	27.22	637	WP_172177459.1
78	hypothetical protein [Ktedonobacteraceae bacterium]	Ktedonobacteraceae bacterium	2740538	89.7	89.7	0.75	1e-15	29.11	427	MBV9691178.1
79	putative tryptophan 2,3-dioxygenase [Lysobacter brunescens]	Lysobacter brunescens	262323	89	89	0.66	2e-15	28.37	381	QEZ90768.1
80	hypothetical protein [Chryseobacterium nematophagum]	Chryseobacterium nematophagum	2305228	88.2	88.2	0.49	3e-15	28.87	356	WP_122635702.1
81	hypothetical protein [Chryseobacterium sp. CECT 9393]	Chryseobacterium sp. CECT 9393	2675058	87.8	87.8	0.49	4e-15	28.87	356	WP_162074284.1
82	hypothetical protein [Chryseobacterium nematophagum]	Chryseobacterium nematophagum	2305228	87.8	87.8	0.49	5e-15	28.87	356	WP_122546315.1
83	hypothetical protein [Chryseobacterium sp. CECT 9293]	Chryseobacterium sp. CECT 9293	2675057	87.8	87.8	0.49	5e-15	28.87	356	WP_162031424.1
84	hypothetical protein [Actinomadura algeriensis]	Actinomadura algeriensis	1679523	81.3	81.3	0.51	1e-12	33.48	449	WP_192760367.1
85	hypothetical protein LQ51_08270 [Micromonospora sp. HK10]	Micromonospora sp. HK10	1538294	79.3	79.3	0.5	4e-12	31.75	400	KKK06521.1
86	hypothetical protein [Micromonospora sp. HK10]	Micromonospora sp. HK10	1538294	79	79	0.5	5e-12	31.75	409	WP_046566890.1
87	hypothetical protein [Micromonospora sp. L5]	Micromonospora sp. L5	648999	79	79	0.49	6e-12	31.73	409	WP_013476026.1
88	MULTISPECIES: hypothetical protein [Micromonospora]	Micromonospora	1873	78.2	78.2	0.49	9e-12	30.5	409	WP_030500439.1
89	hypothetical protein [Actinopolyspora mortivallis]	Actinopolyspora mortivallis	33906	78.2	78.2	0.47	1e-11	30.1	410	WP_106113392.1
90	hypothetical protein [Micromonospora chalcea]	Micromonospora chalcea	1874	78.2	78.2	0.49	1e-11	31.25	409	WP_187693217.1
91	hypothetical protein [Micromonospora vinacea]	Micromonospora vinacea	709878	77.4	77.4	0.51	2e-11	31.88	431	WP_196924387.1
92	hypothetical protein [Micromonospora globosa]	Micromonospora globosa	47863	76.6	76.6	0.49	4e-11	29.5	409	WP_030271465.1
93	hypothetical protein AUG49_26195 [Catenulispora sp.	Catenulispora sp. 13_1_20CM_3_70_7	1805055	76.6	76.6	0.52	4e-11	31.6	420	OLE20079.1
94	hypothetical protein [Nocardia sp. NRRL S-836]	Nocardia sp. NRRL S-836	1519492	76.3	76.3	0.5	4e-11	30.39	399	WP_157529596.1
95	hypothetical protein ADL03_36045 [Nocardia sp. NRRL S-836]	Nocardia sp. NRRL S-836	1519492	76.3	76.3	0.5	4e-11	30.39	391	KOV79766.1
96	hypothetical protein [Micromonospora aurantiaca]	Micromonospora aurantiaca	47850	74.3	74.3	0.48	2e-10	29.69	412	WP_123111558.1
97	tryptophan 2,3-dioxygenase [Streptomyces sp. ms191]	Streptomyces sp. ms191	1827978	74.3	74.3	0.68	2e-10	29.82	429	WP_222723594.1
98	hypothetical protein [Micromonospora endolithica]	Micromonospora endolithica	230091	73.6	73.6	0.62	4e-10	29.53	412	WP_120723814.1
99	hypothetical protein [Microvirga sp. VF16]	Microvirga sp. VF16	2807101	73.2	73.2	0.49	5e-10	32.16	420	WP_203442940.1
100	hypothetical protein [Alphaproteobacteria bacterium]	Alphaproteobacteria bacterium	1913988	73.2	73.2	0.48	6e-10	28.43	561	MBV8688171.1
ZelD	Query #2: AGRA3207_002705 Query ID: lcl|Query_410828 Length: 334
	Sequences producing significant alignments:
				Max	Total	Query	E	Per.	Acc.
	Description		Taxid	Score	Score	cover	Value	Ident	Len	Accession
1	hydroxyneurosporene methyltransferase [Actinomadura sp. 32-07]	Actinomadura sp. 32-07	2750812	665	665	1	0	100	334	QXJ21806.1
2	hydroxyneurosporene-O-methyltransferase [Streptomyces	Streptomyces litmocidini	67318	402	402	1	6e-137	61.68	344	GGV04268.1
3	hydroxyneurosporene methyltransferase [Streptomyces litmocidini]	Streptomyces litmocidini	67318	402	402	1	7e-137	61.68	339	WP_190159087.1
4	hydroxyneurosporene methyltransferase [Streptomyces globisporus]	Streptomyces globisporus	1908	399	399	1	9e-136	61.38	339	WP_030687190.1
5	hydroxyneurosporene methyltransferase [Streptomyces sp. TLI_105]	Streptomyces sp. TLI_105	1881019	396	396	0.99	1e-134	61.14	339	WP_093873662.1
6	hydroxyneurosporene methyltransferase [Streptomyces sp. PanSC19]	Streptomyces sp. PanSC19	1520455	396	396	0.99	2e-134	61.14	338	WP_123455804.1
7	ubiquinone/menaquinone biosynthesis C-methylase UbiE	Streptomyces sp. PanSC19	1520455	396	396	0.99	2e-134	61.14	343	ROQ34850.1
8	Ubiquinone/menaquinone biosynthesis C-methylase UbiE	Streptomyces sp. TLI_105	1881019	395	395	0.99	2e-134	61.14	344	SEC28521.1
9	hydroxyneurosporene methyltransferase [Streptomyces sp. CBMA123]	Streptomyces sp. CBMA123	1896313	389	389	0.99	1e-131	59.64	338	WP_188307758.1
10	methyltransferase domain-containing protein [Spongiactinospora	Spongiactinospora gelatinilytica	2666298	384	384	0.99	1e-129	56.33	340	WP_111166243.1
11	hydroxyneurosporene methyltransferase [Actinomadura algeriensis]	Actinomadura algeriensis	1679523	381	381	0.99	7e-129	57.83	333	WP_192760374.1
12	hydroxyneurosporene methyltransferase [Actinophytocola	Actinophytocola xinjiangensis	485602	378	378	0.99	2e-127	57.23	333	WP_075134788.1
13	hydroxyneurosporene methyltransferase [Kitasatospora	Kitasatospora phosalacinea	2065	377	377	0.99	3e-127	59.64	338	WP_033212780.1
14	hydroxyneurosporene methyltransferase [Streptomyces sp. LS1784]	Streptomyces sp. LS1784	2851533	375	375	0.95	3e-126	60	330	WP_224273767.1
15	hydroxyneurosporene methyltransferase [Actinomadura rubrisoli]	Actinomadura rubrisoli	2530368	373	373	0.99	1e-125	52.71	333	TDD86098.1
16	hydroxyneurosporene methyltransferase [Microbispora siamensis]	Microbispora siamensis	564413	373	373	0.99	2e-125	59.04	340	WP_204046981.1
17	hydroxyneurosporene methyltransferase [Streptomyces sp. BG9H]	Streptomyces sp. BG9H	2675858	372	372	0.99	4e-125	56.02	332	WP_219687156.1
18	hydroxyneurosporene methyltransferase [Microbispora sp. GKU 823]	Microbispora sp. GKU 823	1652100	367	367	0.98	4e-123	58.66	334	WP_079314331.1
19	hydroxyneurosporene methyltransferase [Amycolatopsis	Amycolatopsis cihanbeyliensis	1128664	366	366	0.99	7e-123	53.01	333	WP_141996501.1
20	O-methyltransferase [Cystobacter sp. SBCb004]	Cystobacter sp. SBCb004	764904	366	366	0.98	8e-123	55.32	336	QCE43604.1
21	hydroxyneurosporene methyltransferase [Microbispora sitophila]	Microbispora sitophila	2771537	363	363	0.99	1e-121	58.43	339	WP_193209064.1
22	hydroxyneurosporene methyltransferase [Nonomuraea candida]	Nonomuraea candida	359159	363	363	0.99	2e-121	57.53	340	WP_043619525.1
23	O-methyltransferase [Streptomyces albulus]	Streptomyces albulus	68570	362	362	0.99	3e-121	53.31	332	WP_016573776.1
24	hydroxyneurosporene methyltransferase [Streptomyces albulus]	Streptomyces albulus	68570	362	362	0.99	3e-121	53.01	332	WP_038516878.1
25	hydroxyneurosporene methyltransferase [Streptomyces pactum]	Streptomyces pactum	68249	362	362	0.98	4e-121	56.23	332	WP_197991656.1
26	methyltransferase domain-containing protein [Streptomyces sp	Streptomyces sp. CS131	2162711	361	361	0.99	7e-121	55.12	332	WP_109179535.1
27	ubiquinone/menaquinone biosynthesis C-methylase UbiE	Streptomonospora salina	104205	361	361	0.98	7e-121	55.49	340	MBB5999964.1
28	methyltransferase domain-containing protein [Streptomyces parvus] Streptomyces	Streptomyces parvus	66428	360	360	0.99	1e-120	55.12	332	WP_150192901.1
29	MULTISPECIES: methyltransferase domain-containing protein	unclassified Streptomyces	2593676	360	360	0.99	2e-120	56.33	332	WP_007450262.1
30	methyltransferase domain-containing protein [Streptomyces sp	Streptomyces sp. wa1063	1828212	360	360	0.99	2e-120	56.33	332	WP_097921450.1
31	MULTISPECIES: methyltransferase domain-containing protein	unclassified Streptomyces	2593676	360	360	0.99	2e-120	56.33	332	WP_097910826.1
32	hydroxyneurosporene methyltransferase [Streptomyces sp	Streptomyces sp. Cmuel-A718b	697328	359	359	0.99	6e-120	55.12	332	WP_093444290.1
33	hydroxyneurosporene methyltransferase [Streptomyces daliensis]	Streptomyces daliensis	299421	358	358	0.99	1e-119	52.11	338	MBR7676313.1
34	hydroxyneurosporene-O-methyltransferase [Streptomyces parvus]	Streptomyces parvus	66428	357	357	0.96	2e-119	56.04	323	GGS28077.1
35	hydroxyneurosporene methyltransferase [Streptomyces	Streptomyces kanamyceticus	1967	357	357	0.99	4e-119	50.6	334	WP_055544293.1
36	hypothetical protein [Virgisporangium ochraceum]	Virgisporangium ochraceum	65505	356	356	0.99	9e-119	55.12	337	WP_203933649.1
37	hydroxyneurosporene methyltransferase [Actinomadura rubrisoli]	Actinomadura rubrisoli	2530368	352	352	0.93	1e-117	52.88	313	WP_207944693.1
38	hypothetical protein [Streptomyces sp. AA1529]	Streptomyces sp. AA1529	1203257	353	353	0.99	1e-117	50.6	354	WP_019356636.1
39	hydroxyneurosporene methyltransferase [Nonomuraea zeae]	Nonomuraea zeae	1642303	351	351	0.99	1e-116	56.33	339	WP_138696558.1
40	hydroxyneurosporene methyltransferase [Streptomyces sindenensis]	Streptomyces sindenensis	67363	350	350	0.99	1e-116	56.02	332	WP_189527457.1
41	MULTISPECIES: methyltransferase domain-containing protein	Streptomyces	1883	348	348	0.99	5e-116	55.72	332	WP_014143413.1
42	hydroxyneurosporene-O-methyltransferase [Streptomyces	Streptomyces sindenensis	67363	347	347	0.96	1e-115	56.97	323	GGP71420.1
43	hydroxyneurosporene methyltransferase [Kribbella pittospori]	Kribbella pittospori	722689	348	348	0.99	1e-115	50.3	333	TCC54389.1
44	hydroxyneurosporene methyltransferase [Streptomyces anulatus]	Streptomyces anulatus	1892	346	346	0.99	6e-115	55.12	332	WP_217230562.1
45	hydroxyneurosporene methyltransferase [Streptomyces sp. SID3343]	Streptomyces sp. SID3343	2690260	346	346	0.99	8e-115	54.95	335	WP_161357161.1
46	hydroxyneurosporene methyltransferase [Actinokineospora	Actinokineospora cianjurensis	585224	345	345	0.99	9e-115	56.19	332	WP_121392897.1
47	hydroxyneurosporene methyltransferase [Actinokineospora terrae]	Actinokineospora terrae	155974	345	345	0.99	1e-114	55.29	332	WP_092785187.1
48	hydroxyneurosporene methyltransferase [Streptomonospora salina]	Streptomonospora salina	104205	343	343	0.92	6e-114	56.17	320	WP_221458977.1
49	hydroxyneurosporene methyltransferase [Solirubrobacterales	Solirubrobacterales bacterium	1909295	342	342	1	2e-113	52.1	335	MQA73666.1
50	hydroxyneurosporene methyltransferase [Streptomyces sp. WA6-1-16]	Streptomyces sp. WA6-1-16	2879427	341	341	0.93	2e-113	55.77	312	UCA53961.1
51	hydroxyneurosporene methyltransferase [Streptacidiphilus sp	Streptacidiphilus sp. P02-A3a	2704468	341	341	0.98	6e-113	52.89	332	QMU73924.1
52	hydroxyneurosporene methyltransferase [Couchioplanes caeruleus	Couchioplanes caeruleus subsp. caeruleus	56427	340	340	0.99	1e-112	52.41	331	OJF15820.1
53	hypothetical protein [Couchioplanes caeruleus]	Couchioplanes caeruleus	56438	340	340	0.99	1e-112	52.41	332	WP_211277655.1
54	hydroxyneurosporene methyltransferase [Streptomyces kasugaensis]	Streptomyces kasugaensis	1946	339	339	0.98	4e-112	54.27	336	WP_131123563.1
55	hydroxyneurosporene methyltransferase [Streptomyces sp. SID7805]	Streptomyces sp. SID7805	2690328	339	339	0.98	4e-112	54.27	336	WP_052857251.1
56	methyltransferase domain-containing protein [Nocardia miyunensis]	Nocardia miyunensis	282684	337	337	1	2e-111	50.9	334	WP_067666377.1
57	hydroxyneurosporene methyltransferase [Streptomyces koyangensis]	Streptomyces koyangensis	188770	336	336	0.99	4e-111	52.41	332	WP_203215210.1
58	hydroxyneurosporene methyltransferase [Streptomyces kasugaensis]	Streptomyces kasugaensis	1946	336	336	0.98	4e-111	53.96	336	WP_094792988.1
59	hypothetical protein [Kitasatospora kifunensis]	Kitasatospora kifunensis	58351	335	335	0.99	9e-111	51.2	333	MBB4926129.1
60	hydroxyneurosporene methyltransferase [Kitasatospora viridis]	Kitasatospora viridis	281105	335	335	0.99	1e-110	57.4	343	WP_145910793.1
61	hydroxyneurosporene methyltransferase [Kitasatospora kifunensis]	Kitasatospora kifunensis	58351	335	335	0.99	1e-110	51.2	332	WP_184943245.1
62	hydroxyneurosporene-O-methyltransferase [Kitasatospora viridis]	Kitasatospora viridis	281105	336	336	0.99	2e-110	57.4	376	TWF73400.1
63	MULTISPECIES: hydroxyneurosporene-O-methyltransferase	Streptomyces	1883	334	334	0.98	3e-110	52.74	332	WP_010643469.1
64	MULTISPECIES: hydroxyneurosporene methyltransferase	Streptomyces	1883	333	333	0.99	8e-110	50.3	332	WP_030256706.1
65	hydroxyneurosporene methyltransferase [Streptomyces sp. wa22]	Streptomyces sp. wa22	1828244	332	332	0.99	2e-109	50.3	332	WP_147964351.1
66	hydroxyneurosporene methyltransferase [Streptomyces finlayi]	Streptomyces finlayi	67296	330	330	0.99	7e-109	50.9	332	WP_185300998.1
67	hydroxyneurosporene methyltransferase [Streptomyces sp. 1331.2]	Streptomyces sp. 1331.2	1938835	328	328	0.99	4e-108	50	332	WP_097234929.1
68	O-methyltransferase [Nonomuraea sp. MJM5123]	Nonomuraea sp. MJM5123	1562372	328	328	0.99	4e-108	51.05	333	AIW58898.1
69	hydroxyneurosporene methyltransferase [Streptomyces sp. 1114.5]	Streptomyces sp. 1114.5	1938830	328	328	0.99	6e-108	50	332	WP_121178880.1
70	hydroxyneurosporene methyltransferase [Streptacidiphilus sp	Streptacidiphilus sp. P02-A3a	2704468	327	327	0.94	1e-107	53	320	WP_225448062.1
71	hydroxyneurosporene methyltransferase [Kitasatospora sp	Kitasatospora sp. MMS16-CNU292	2567942	326	326	0.99	5e-107	54.98	342	WP_141637557.1
72	hydroxyneurosporene methyltransferase [Actinoplanes sp. TFC3]	Actinoplanes sp. TFC3	1710355	323	323	0.98	6e-106	49.85	332	WP_067510186.1
73	hydroxyneurosporene methyltransferase [Streptomyces sp. F001]	Streptomyces sp. F001	1510026	322	322	0.99	1e-105	50	330	WP_129796510.1
74	hydroxyneurosporene-O-methyltransferase [Amycolatopsis	Amycolatopsis mediterranei	33910	321	321	0.99	4e-105	54.38	326	WP_013227221.1
75	hydroxyneurosporene methyltransferase [Streptomyces venezuelae]	Streptomyces venezuelae	54571	320	320	0.99	7e-105	50.3	330	QES44571.1
76	hydroxyneurosporene methyltransferase [Streptomyces harbinensis]	Streptomyces harbinensis	1176198	319	319	0.99	2e-104	56.59	333	WP_175543076.1
77	MULTISPECIES: hydroxyneurosporene methyltransferase	Streptomyces	1883	319	319	0.99	2e-104	56.59	333	WP_026047874.1
78	hydroxyneurosporene-O-methyltransferase [Amycolatopsis	Amycolatopsis mediterranei S699	713604	320	320	0.99	2e-104	54.08	342	AEK43984.1
79	acetylserotonin O-methyltransferase [Streptomyces venezuelae]	Streptomyces venezuelae	54571	318	318	0.99	5e-104	50.15	329	WP_223833037.1
80	hydroxyneurosporene methyltransferase [Streptomyces tubercidicus]	Streptomyces tubercidicus	47759	317	317	0.99	1e-103	49.1	330	WP_159742199.1
81	MULTISPECIES: hydroxyneurosporene methyltransferase	Streptomyces	1883	317	317	0.99	1e-103	49.7	330	WP_031144183.1
82	hydroxyneurosporene methyltransferase [Amycolatopsis	Amycolatopsis pretoriensis	218821	314	314	0.99	1e-102	53.47	326	WP_086674803.1
83	hydroxyneurosporene methyltransferase [Streptomyces atriruber]	Streptomyces atriruber	545121	313	313	0.99	3e-102	48.8	330	WP_055567127.1
84	hydroxyneurosporene methyltransferase [Actinoplanes sp. NEAU-A11]	Actinoplanes sp. NEAU-A11	2792083	308	308	0.97	3e-100	51.38	333	WP_196419578.1
85	hypothetical protein [Nocardiopsis potens]	Nocardiopsis potens	1246458	307	307	0.93	5e-100	53.99	315	WP_017596655.1
86	hydroxyneurosporene methyltransferase [Streptomyces sp. ms184]	Streptomyces sp. ms184	1827974	308	308	0.99	6e-100	49.4	330	WP_097875537.1
87	hydroxyneurosporene methyltransferase [Streptomyces sp. HB202]	Streptomyces sp. HB202	767398	306	306	0.99	3e-99	49.4	330	WP_128862128.1
88	MULTISPECIES: hydroxyneurosporene methyltransferase	Streptomyces	1883	306	306	0.99	3e-99	49.4	330	WP_073778584.1
89	hypothetical protein [Kribbella pittospori]	Kribbella pittospori	722689	301	301	0.82	7e-98	50.9	278	WP_202867775.1
90	hypothetical protein [Symploca sp. SIO1A3]	Symploca sp. SIO1A3	2607766	243	243	0.99	2e-74	37.69	336	NER48989.1
91	hypothetical protein [Candidatus Marithrix sp. Canyon 246]	Candidatus Marithrix sp. Canyon 246	1827136	241	241	0.99	1e-73	38.87	336	WP_069470638.1
92	hypothetical protein A6770_32080 [Nostoc minutum NIES-26]	Nostoc minutum NIES-26	1844469	241	241	0.99	4e-73	35.36	368	RCJ19298.1
93	MULTISPECIES: hypothetical protein [Microcystis]	Microcystis	1125	232	232	0.99	3e-70	35.61	336	WP_159250598.1
94	hypothetical protein [Candidatus Paracaedibacter acanthamoebae]	Candidatus Paracaedibacter acanthamoebae	91604	230	230	0.99	2e-69	34.31	343	WP_051908406.1
95	class I SAM-dependent methyltransferase [Prochloron sp. SP5CPC1]	Prochloron sp. SP5CPC1	2653678	230	230	0.99	2e-69	35.71	345	MBC6417832.1
96	hydroxyneurosporene methyltransferase [Corallococcus sp. AB045]	Corallococcus sp. AB045	2316719	229	229	0.97	7e-69	40.79	346	WP_121718527.1
97	hydroxyneurosporene methyltransferase [Corallococcus sp. AB011P]	Corallococcus sp. AB011P	2316735	229	229	0.97	8e-69	40.79	346	WP_120565832.1
98	hypothetical protein [Candidatus Paracaedibacter symbiosus]	Candidatus Paracaedibacter symbiosus	244582	228	228	0.99	2e-68	34.21	343	WP_052045943.1
99	acetylserotonin O-methyltransferase [Myxococcus sp. RHSTA-1-4]	Myxococcus sp. RHSTA-1-4	2874601	227	227	0.98	4e-68	39.94	336	WP_223755812.1
100	class I SAM-dependent methyltransferase [Moorea sp. SIO3I6]	Moorea sp. SIO3I6	2607831	226	226	0.99	8e-68	33.23	336	NEP23070.1
ZelC	Query #3: AGRA3207_002706 Query ID: lcl|Query_410829 Length: 2340
	Sequences producing significant alignments:
				Max	Total	Query	E	Per.	Acc.
	Description		Taxid	Score	Score	cover	Value	Ident	Len	Accession
1	amino acid adenylation domain-containing protein [Actinomadura	Actinomadura sp. 32-07	2750812	4661	4661	1	0	100	2340	QXJ21807.1
2	nonribosomal peptide synthetase subunit 2 [Cystobacter sp	Cystobacter sp. SBCb004	764904	2124	4891	0.99	0	49.15	5946	QCE43603.1
3	non-ribosomal peptide synthetase [Vitiosangium sp. GDMCC 1.1324]	Vitiosangium sp. GDMCC 1.1324	2138576	1122	1782	0.94	0	34.6	2486	WP_146210341.1
4	non-ribosomal peptide synthetase [Brevibacillus borstelensis]	Brevibacillus borstelensis	45462	1121	2582	0.99	0	32.37	3509	WP_122958504.1
5	non-ribosomal peptide synthetase [Brevibacillus borstelensis]	Brevibacillus borstelensis	45462	1120	2583	0.99	0	32.37	3509	WP_051925351.1
6	non-ribosomal peptide synthetase [Archangium violaceum]	Archangium violaceum	83451	1120	7379	0.95	0	35.25	8763	WP_203404054.1
7	hypothetical protein X546_03725 [Brevibacillus borstelensis	Brevibacillus borstelensis cifa_chp40	1429889	1120	2579	0.99	0	32.37	3462	KKX56654.1
8	amino acid adenylation domain-containing protein [Brevibacillu	Brevibacillus borstelensis	45462	1119	2579	0.99	0	32.33	3509	WP_171506437.1
9	non-ribosomal peptide synthase/polyketide synthase [Pyxidicocc	Pyxidicoccus caerfyrddinensis	2709663	1115	4524	0.98	0	34.37	6165	WP_163997840.1
10	hybrid non-ribosomal peptide synthetase/type I polyketide	Archangium sp. Cb G35	1920190	1108	9147	0.99	0	34.69	14305	WP_073563946.1
11	hybrid non-ribosomal peptide synthetase/type I polyketide	Archangium gephyra	48	1108	7023	0.99	0	34.26	12217	WP_047857044.1
12	non-ribosomal peptide synthetase [Halomicronema hongdechloris]	Halomicronema hongdechloris	1209493	1101	1753	0.89	0	35.45	2177	WP_080814315.1
13	hybrid non-ribosomal peptide synthetase/type I polyketide	Archangium gephyra	48	1100	7153	0.99	0	33.87	12200	WP_047857045.1
14	amino acid adenylation domain-containing protein [Burkholderia	Burkholderia sp. Cy-637	2608327	1094	1783	0.94	0	34.92	2597	WP_167243786.1
15	non-ribosomal peptide synthetase [Pyxidicoccus caerfyrddinensis]	Pyxidicoccus caerfyrddinensis	2709663	1094	2113	0.99	0	33.87	2549	WP_205520424.1
16	non-ribosomal peptide synthetase [Methylocaldum marinum]	Methylocaldum marinum	1432792	1093	1984	0.94	0	35.29	3472	WP_119628736.1
17	linear gramicidin synthase subunit C [Methylocaldum marinum]	Methylocaldum marinum	1432792	1093	1984	0.94	0	35.29	3469	BBA33067.1
18	amino acid adenylation domain-containing protein [Myxacorys	Myxacorys almedinensis	2651157	1092	2328	0.89	0	35.58	2933	WP_162424102.1
19	non-ribosomal peptide synthetase [Pyxidicoccus sp. SCPEA002]	Pyxidicoccus sp. SCPEA002	2813578	1090	10811	0.99	0	34.16	15868	WP_206720403.1
20	MULTISPECIES: non-ribosomal peptide synthase/polyketide syntha	unclassified Burkholderia	2613784	1090	3428	0.94	0	35.08	5641	WP_166911883.1
21	non-ribosomal peptide synthase/polyketide synthase	Corallococcus sp. AB032C	2316717	1089	6603	0.94	0	35.09	7671	WP_121776427.1
22	amino acid adenylation domain-containing protein [Burkholderia	Burkholderia gladioli	28095	1088	1868	0.94	0	35.12	2790	WP_186024999.1
23	non-ribosomal peptide synthase/polyketide synthase	Corallococcus exiguus	83462	1088	6242	0.94	0	35.14	7291	WP_171805219.1
24	non-ribosomal peptide synthetase [Corallococcus sp. AB004]	Corallococcus sp. AB004	2316714	1087	5839	0.94	0	35.35	7279	RKI38258.1
25	non-ribosomal peptide synthetase [Corallococcus sp. AB038B]	Corallococcus sp. AB038B	2316718	1087	3735	0.94	0	35.38	4576	WP_147477325.1
26	amino acid adenylation domain-containing protein [Vitiosangium	Vitiosangium sp. GDMCC 1.1324	2138576	1087	2598	0.89	0	35.35	2981	WP_146210346.1
27	amino acid adenylation domain-containing protein [Burkholderia	Burkholderia gladioli	28095	1086	1847	0.94	0	35.03	2661	WP_217071073.1
28	non-ribosomal peptide synthetase [Burkholderia gladioli]	Burkholderia gladioli	28095	1085	3442	0.94	0	35.12	5643	WP_098181733.1
29	non-ribosomal peptide synthetase [Leptolyngbya sp. NIES-3755]	Leptolyngbya sp. NIES-3755	1752064	1085	2315	0.89	0	35.42	2933	WP_084762239.1
30	amino acid adenylation domain-containing protein [Burkholderia	Burkholderia gladioli	28095	1085	2013	0.94	0	35.03	2660	WP_186194041.1
31	non-ribosomal peptide synthase/polyketide synthase	Corallococcus interemptor	2316720	1084	3895	0.94	0	35.09	5197	WP_147468482.1
32	amino acid adenylation domain-containing protein [Burkholderia	Burkholderia gladioli	28095	1084	1855	0.94	0	35.07	2760	WP_186215076.1
33	non-ribosomal peptide synthase/polyketide synthase	Corallococcus exiguus	83462	1082	6539	0.94	0	35.16	7671	WP_171806255.1
34	amino acid adenylation domain-containing protein [Burkholderia	Burkholderia gladioli	28095	1081	1767	0.94	0	35.01	2591	WP_186157514.1
35	non-ribosomal peptide synthase/polyketide synthase	Corallococcus sp. EGB	1521117	1080	5564	0.94	0	35.05	6605	WP_223644877.1
36	non-ribosomal peptide synthase/polyketide synthase [Burkholder	Burkholderia gladioli	28095	1080	3430	0.94	0	35.01	5643	WP_186123046.1
37	amino acid adenylation domain-containing protein [Burkholderia	Burkholderia gladioli	28095	1079	1736	0.94	0	34.97	2521	WP_186110034.1
38	amino acid adenylation domain-containing protein [Burkholderia	Burkholderia gladioli	28095	1079	1737	0.94	0	35.01	2521	WP_186223859.1
39	non-ribosomal peptide synthetase [Pyxidicoccus fallax]	Pyxidicoccus fallax	394095	1079	2190	0.95	0	35.5	2639	WP_169347794.1
40	non-ribosomal peptide synthase/polyketide synthase [Myxococcus	Myxococcus hansupus	1297742	1078	4835	0.99	0	34.1	7696	WP_049872272.1
41	non-ribosomal peptide synthase/polyketide synthase [Burkholder	Burkholderia gladioli	28095	1078	3422	0.94	0	35.05	5643	WP_211145240.1
42	amino acid adenylation domain-containing protein [Burkholderia	Burkholderia gladioli	28095	1078	1736	0.94	0	35.01	2521	WP_186158038.1
43	non-ribosomal peptide synthetase [Burkholderia gladioli]	Burkholderia gladioli	28095	1078	3424	0.94	0	35.05	5643	WP_098153809.1
44	non-ribosomal peptide synthase/polyketide synthase [Burkholder	Burkholderia gladioli	28095	1078	3438	0.94	0	35.05	5643	WP_186120715.1
45	non-ribosomal peptide synthase/polyketide synthase [Burkholder	Burkholderia gladioli	28095	1078	3438	0.94	0	35.05	5643	WP_186015479.1
46	non-ribosomal peptide synthase/polyketide synthase [Burkholder	Burkholderia gladioli	28095	1078	3438	0.94	0	35.05	5643	WP_186177246.1
47	amino acid adenylation domain-containing protein [Burkholderia	Burkholderia gladioli	28095	1078	2038	0.94	0	34.94	2679	WP_186126783.1
48	amino acid adenylation domain-containing protein [Burkholderia	Burkholderia gladioli	28095	1077	1842	0.94	0	34.95	2668	WP_186115951.1
49	non-ribosomal peptide synthase/polyketide synthase [Burkholder	Burkholderia gladioli	28095	1077	3437	0.94	0	35.05	5643	WP_186021912.1
50	hybrid non-ribosomal peptide synthetase/type I polyketide	Archangium sp. Cb G35	1920190	1077	5648	0.95	0	34.98	8963	WP_083682453.1
51	non-ribosomal peptide synthase/polyketide synthase [Burkholder	Burkholderia gladioli	28095	1077	3430	0.94	0	35.05	5643	WP_186170053.1
52	amino acid adenylation domain-containing protein [Burkholderia	Burkholderia sp. Ap-962	2608333	1076	1725	0.94	0	34.73	2519	NIF73801.1
53	amino acid adenylation domain-containing protein [Corallococcu	Corallococcus exiguus	83462	1076	2835	0.94	0	35.04	3840	WP_172818573.1
54	non-ribosomal peptide synthetase [Burkholderia gladioli]	Burkholderia gladioli	28095	1075	3428	0.94	0	34.88	5643	WP_096750517.1
55	amino acid adenylation domain-containing protein [Burkholderia	Burkholderia sp. Ap-962	2608333	1075	1736	0.94	0	34.73	2531	WP_205194375.1
56	amino acid adenylation domain-containing protein [Corallococcu	Corallococcus sp. AB050B	2316723	1073	2875	0.94	0	34.59	3944	RKH46310.1
57	non-ribosomal peptide synthetase [Corallococcus sp. AB049A]	Corallococcus sp. AB049A	2316721	1073	3043	0.94	0	34.65	4438	WP_147470139.1
58	Polyketide synthase modules and related proteins [uncultured	uncultured Gemmatimonadetes bacterium	203437	1073	4306	0.9	0	37.13	4882	CAA9346511.1
59	non-ribosomal peptide synthetase [Corallococcus coralloides]	Corallococcus coralloides	184914	1073	7002	0.94	0	34.93	7667	WP_128796102.1
60	non-ribosomal peptide synthetase [Vitiosangium sp. GDMCC 1.1324]	Vitiosangium sp. GDMCC 1.1324	2138576	1073	2570	0.95	0	35.18	3482	WP_108077858.1
61	non-ribosomal peptide synthase/polyketide synthase	Corallococcus aberystwythensis	2316722	1072	9378	0.99	0	34.91	10827	WP_120553549.1
62	non-ribosomal peptide synthase/polyketide synthase	Corallococcus coralloides	184914	1072	6987	0.94	0	34.88	7668	WP_171423185.1
63	amino acid adenylation enzyme/thioester reductase family prote	Pseudomonas fuscovaginae	50340	1071	2087	0.94	0	34.23	3520	KPA90488.1
64	non-ribosomal peptide synthase/polyketide synthase [Pyxidicocc	Pyxidicoccus fallax	394095	1071	3546	0.99	0	34.75	6644	WP_169343543.1
65	non-ribosomal peptide synthase/polyketide synthase	Corallococcus sp. AS-1-12	2874598	1070	3702	0.94	0	34.82	4517	WP_223745010.1
66	non-ribosomal peptide synthase/polyketide synthase [Pyxidicocc	Pyxidicoccus fallax	394095	1070	9268	0.99	0	34.52	14466	WP_169342868.1
67	non-ribosomal peptide synthase/polyketide synthase	Corallococcus sp. AS-1-12	2874598	1070	3702	0.94	0	34.82	4520	MBZ4336570.1
68	amino acid adenylation domain-containing protein [Vitiosangium	Vitiosangium sp. GDMCC 1.1324	2138576	1070	2255	0.89	0	35.33	2886	WP_146210315.1
69	non-ribosomal peptide synthetase [Corallococcus sp. CA049B]	Corallococcus sp. CA049B	2316730	1069	5221	0.94	0	34.77	6037	WP_120621561.1
70	non-ribosomal peptide synthase/polyketide synthase	Corallococcus sp. AS-1-6	2874599	1069	3890	0.94	0	35.05	4679	WP_223765873.1
71	non-ribosomal peptide synthase/polyketide synthase	Corallococcus sp. AS-1-6	2874599	1068	3800	0.94	0	35.05	4683	MBZ4377474.1
72	non-ribosomal peptide synthetase [Corallococcus sp. NCSPR001]	Corallococcus sp. NCSPR001	2813576	1066	6594	0.94	0	34.29	7650	WP_206797987.1
73	non-ribosomal peptide synthetase [Corallococcus exiguus]	Corallococcus exiguus	83462	1066	7048	0.94	0	34.57	7648	WP_206884121.1
74	non-ribosomal peptide synthetase [Corallococcus carmarthensis]	Corallococcus carmarthensis	2316728	1066	3114	0.94	0	34.82	3565	WP_147450453.1
75	non-ribosomal peptide synthetase [Corallococcus coralloides]	Corallococcus coralloides	184914	1065	6106	0.94	0	34.41	7667	WP_014395420.1
76	non-ribosomal peptide synthetase [Corallococcus sp. AB011P]	Corallococcus sp. AB011P	2316735	1065	3774	0.94	0	34.6	4687	WP_147443442.1
77	amino acid adenylation domain-containing protein [Corallococcu	Corallococcus exiguus	83462	1065	2875	0.94	0	34.84	3931	WP_169830792.1
78	non-ribosomal peptide synthetase [Archangium violaceum]	Archangium violaceum	83451	1065	4391	0.99	0	33.54	7671	WP_052519406.1
79	non-ribosomal peptide synthetase [Pyxidicoccus trucidator]	Pyxidicoccus trucidator	2709662	1063	1741	0.99	0	34.18	2581	WP_164021030.1
80	non-ribosomal peptide synthetase [Archangium violaceum]	Archangium violaceum	83451	1063	2585	0.99	0	34.24	3485	WP_203404042.1
81	non-ribosomal peptide synthetase [Corallococcus sp. AB045]	Corallococcus sp. AB045	2316719	1063	3896	0.94	0	34.63	4698	WP_147469462.1
82	non-ribosomal peptide synthase/polyketide synthase	Corallococcus exiguus	83462	1061	6573	0.94	0	34.6	7671	WP_169825204.1
83	non-ribosomal peptide synthetase [Corallococcus sicarius]	Corallococcus sicarius	2316726	1061	1707	0.98	0	34.27	2557	WP_147443604.1
84	non-ribosomal peptide synthetase [Corallococcus exiguus]	Corallococcus exiguus	83462	1060	2784	0.94	0	34.96	3681	WP_169821961.1
85	non-ribosomal peptide synthetase [Corallococcus aberystwythensis]	Corallococcus aberystwythensis	2316722	1060	5539	0.94	0	34.86	6611	WP_120554430.1
86	non-ribosomal peptide synthase/polyketide synthase [Pyxidicocc	Pyxidicoccus trucidator	2709662	1059	8935	0.92	0	36.06	10357	WP_164021371.1
87	non-ribosomal peptide synthase/polyketide synthase	Corallococcus exiguus	83462	1059	5802	0.94	0	34.55	7025	WP_169848843.1
88	non-ribosomal peptide synthase/polyketide synthase [Pyxidicocc	Pyxidicoccus caerfyrddinensis	2709663	1058	9162	0.99	0	33.97	14433	WP_163996512.1
89	non-ribosomal peptide synthetase [Corallococcus sp. CA041A]	Corallococcus sp. CA041A	2316727	1057	5981	0.94	0	34.96	7671	WP_120576047.1
90	non-ribosomal peptide synthetase [Corallococcus exiguus]	Corallococcus exiguus	83462	1057	3696	0.94	0	35.21	4551	WP_161663364.1
91	non-ribosomal peptide synthetase [Corallococcus exiguus]	Corallococcus exiguus	83462	1057	3714	0.94	0	35.21	4607	WP_139916096.1
92	non-ribosomal peptide synthetase [Corallococcus carmarthensis]	Corallococcus carmarthensis	2316728	1055	3779	0.94	0	34.53	4798	WP_147450422.1
93	amino acid adenylation domain-containing protein [Corallococcu	Corallococcus exercitus	2316736	1055	2419	0.94	0	34.56	3220	WP_171420613.1
94	non-ribosomal peptide synthase/polyketide synthase [Ralstonia	Ralstonia solanacearum	305	1053	3991	0.89	0	35.31	9015	WP_193037750.1
95	non-ribosomal peptide synthetase [Archangium sp. Cb G35]	Archangium sp. Cb G35	1920190	1053	6133	0.99	0	34.88	8787	WP_073560596.1
96	amino acid adenylation domain-containing protein	Armatimonadetes bacterium	2033014	1053	1053	0.94	0	35.32	2444	MBI3947384.1
97	non-ribosomal peptide synthetase [Corallococcus exiguus]	Corallococcus exiguus	83462	1053	6315	0.94	0	35.02	7410	WP_172813997.1
98	non-ribosomal peptide synthase/polyketide synthase [Archangium	Archangium primigenium	2792470	1050	6912	0.99	0	33.69	10288	WP_204488109.1
99	non-ribosomal peptide synthetase [Archangium violaceum]	Archangium violaceum	83451	1050	2977	0.99	0	34.21	5015	WP_204220839.1
100	non-ribosomal peptide synthase/polyketide synthase [Archangium	Archangium violaceum	83451	1050	3302	0.89	0	35.58	5416	WP_204227343.1
ZelB	Query #4: AGRA3207_002707 Query ID: lcl|Query_410830 Length: 3566
	Sequences producing significant alignments:
				Max	Total	Query	E	Per.	Acc.
	Description		Taxid	Score	Score	cover	Value	Ident	Len	Accession
1	amino acid adenylation domain-containing protein [Actinomadura	Actinomadura sp. 32-07	2750812	7112	7112	1	0	100	3566	QXJ21808.1
2	nonribosomal peptide synthetase subunit 2 [Cystobacter sp	Cystobacter sp. SBCb004	764904	3652	6778	0.99	0	52.86	5946	QCE43603.1
3	amino acid adenylation domain-containing protein [Leptolyngbya	Leptolyngbya ectocarpi	1202	1991	2590	0.99	0	35.55	4989	WP_193990621.1
4	nonribosomal peptide synthetase [Polyangium spumosum]	Polyangium spumosum	889282	1677	2868	0.99	0	35.83	4521	ANI24100.1
5	amino acid adenylation domain-containing protein [Roseibium sp	Roseibium sp. RKSG952	2529384	1598	3829	0.99	0	33.07	5708	MTH96464.1
6	amino acid adenylation domain-containing protein [Roseibium sp	Roseibium sp. RKSG952	2529384	1596	3824	0.99	0	33.07	5700	WP_196223272.1
7	amino acid adenylation domain-containing protein [Scytonema sp	Scytonema sp. UIC 10036	2304196	1545	3935	0.99	0	40.39	3479	WP_155744000.1
8	non-ribosomal peptide synthetase [Microcoleus vaginatus]	Microcoleus vaginatus	119532	1544	2885	0.88	0	42.98	2865	WP_006635040.1
9	non-ribosomal peptide synthetase [Coleofasciculus chthonoplastes]	Coleofasciculus chthonoplastes	64178	1542	2499	0.96	0	41.03	2465	WP_006104235.1
10	amino acid adenylation domain-containing protein [Microcoleus	Microcoleus sp. FACHB-61	2692824	1538	2883	0.88	0	43.18	2889	WP_190739274.1
11	non-ribosomal peptide synthetase [Gammaproteobacteria bacterium]	Gammaproteobacteria bacterium	1913989	1526	2644	0.96	0	40.24	2853	RKZ60857.1
12	TPA: amino acid adenylation domain-containing protein [Thioplo	Thioploca sp.	2268140	1524	2556	0.96	0	40.24	2466	HEC84258.1
13	non-ribosomal peptide synthetase [Crinalium epipsammum]	Crinalium epipsammum	241425	1521	2732	0.88	0	41.44	2852	WP_015201407.1
14	amino acid adenylation domain-containing protein [Microcoleus	Microcoleus sp. FACHB-68	2692826	1513	2761	0.88	0	42.09	2863	WP_190759232.1
15	amino acid adenylation domain-containing protein [Moorea sp	Moorea sp. SIO3E8	2607830	1496	3942	0.96	0	38.82	3819	NEO10810.1
16	non-ribosomal peptide synthetase [Moorea bouillonii]	Moorea bouillonii	207920	1495	3949	0.96	0	38.72	3819	WP_075898318.1
17	hypothetical protein B6247_04555 [Beggiatoa sp. 4572_84]	Beggiatoa sp. 4572_84	1972449	1492	2509	0.96	0	39.8	2838	OQY56275.1
18	amino acid adenylation domain-containing protein [Microcoleus	Microcoleus vaginatus WJT46-NPBG5	2839660	1486	2777	0.89	0	41.15	2849	MBW4678519.1
19	amino acid adenylation domain-containing protein [Brasilonema	Brasilonema sp. CT11	2748322	1486	3836	0.96	0	39.17	3540	WP_210611773.1
20	non-ribosomal peptide synthetase [Moorea producens]	Moorea producens	1155739	1465	3993	0.96	0	38.35	3819	WP_070392180.1
21	non-ribosomal peptide synthetase [Limnoraphis robusta]	Limnoraphis robusta	1118279	1456	2430	0.97	0	38.52	2439	WP_046277879.1
22	nonribosomal peptide synthetase [Phaselicystis flava]	Phaselicystis flava	525924	1451	2565	0.96	0	41.33	2894	AYM54403.1
23	amino acid adenylation domain-containing protein [Chroococcus	Chroococcus sp. FPU101	1974212	1447	2434	0.98	0	38.01	2379	WP_206813363.1
24	amino acid adenylation domain-containing protein [Tolypothrix	Tolypothrix carrinoi HA7290-LM1	1874569	1446	2378	0.97	0	38.68	2475	MBW4570973.1
25	amino acid adenylation domain-containing protein [Microcoleus	Microcoleus sp. FACHB-DQ6	2692829	1439	2648	0.88	0	41.99	2861	WP_190736101.1
26	amino acid adenylation domain-containing protein [Symploca sp	Symploca sp. SIO3C6	2607803	1428	3691	0.97	0	39.01	3861	NEO32463.1
27	amino acid adenylation domain-containing protein [Symploca sp	Symploca sp. SIO1C4	2607765	1428	3691	0.97	0	39.01	3861	NER27105.1
28	amino acid adenylation domain-containing protein [Symploca sp	Symploca sp. SIO1C2	2607769	1426	2709	0.88	0	40.19	4061	NER24032.1
29	amino acid adenylation domain-containing protein [Symploca sp	Symploca sp. SIO2B6	2607785	1424	2246	0.96	0	38.3	2528	NET03148.1
30	MULTISPECIES: amino acid adenylation domain-containing protein	unclassified Microcoleus	2642155	1423	2784	0.88	0	40.75	2864	WP_190658071.1
31	non-ribosomal peptide synthetase [Candidatus Protochlamydia sp	Candidatus Protochlamydia sp. W-9	1785087	1415	2053	0.99	0	33.31	2969	WP_075883936.1
32	non-ribosomal peptide synthetase [Scytonema sp. HK-05]	Scytonema sp. HK-05	1137095	1412	2354	0.96	0	38.16	2744	WP_083629965.1
33	amino acid adenylation domain-containing protein [Anabaena sp	Anabaena sp. WA102	1647413	1411	2581	0.88	0	38.68	2158	WP_199924282.1
34	amino acid adenylation domain-containing protein [Microcoleus	Microcoleus sp. FACHB-672	2692825	1409	2647	0.88	0	40.46	2845	WP_190666647.1
35	amino acid adenylation domain-containing protein [Aphanothece	Aphanothece hegewaldii	1521625	1405	2269	0.98	0	37.34	2382	WP_181280580.1
36	non-ribosomal peptide synthetase [Aphanothece hegewaldii CCALA	Aphanothece hegewaldii CCALA 016	2107694	1405	2360	0.98	0	37.34	2383	PSF37374.1
37	non-ribosomal peptide synthetase [Lihuaxuella thermophila]	Lihuaxuella thermophila	1173111	1405	2570	0.88	0	40.18	2164	WP_089965564.1
38	amino acid adenylation domain-containing protein [Moorea sp	Moorea sp. SIO2C4	2607824	1399	2703	0.88	0	40.46	2068	NES43190.1
39	non-ribosomal peptide synthetase [Lyngbya aestuarii]	Lyngbya aestuarii	118322	1397	2174	0.9	0	39.49	2080	WP_023068317.1
40	amino acid adenylation domain-containing protein [Dolichosperm	Dolichospermum sp. WA123	2717878	1395	2566	0.88	0	38.61	2158	MBS9390577.1
41	non-ribosomal peptide synthetase [Brevibacillus thermoruber]	Brevibacillus thermoruber	33942	1393	2952	0.88	0	39.94	2974	WP_051188158.1
42	non-ribosomal peptide synthetase [Gloeocapsa sp. PCC 73106]	Gloeocapsa sp. PCC 73106	102232	1392	2249	0.98	0	37.78	2358	WP_006529541.1
43	amino acid adenylation domain-containing protein [Nostoc sp	Nostoc sp. GBBB01	2604138	1389	2251	0.98	0	37.17	2426	MBL1198891.1
44	amino acid adenylation domain-containing protein [Brevibacillu	Brevibacillus borstelensis	45462	1389	2940	0.88	0	39.89	2974	WP_172920221.1
45	amino acid adenylation domain-containing protein [Aetokthonos	Aetokthonos hydrillicola	1550245	1387	2205	0.98	0	37.63	2538	WP_208338303.1
46	non-ribosomal peptide synthetase [Crocosphaera subtropica]	Crocosphaera subtropica	2546360	1386	2237	0.97	0	37.3	2465	WP_009547877.1
47	amino acid adenylation domain-containing protein [Bradyrhizobi	Bradyrhizobium sp. LCT2	2493093	1382	2533	0.88	0	42.06	2430	WP_161532263.1
48	amino acid adenylation domain-containing protein [Nostoc	Nostoc punctiforme	272131	1382	2245	0.97	0	36.98	2426	WP_190949963.1
49	non-ribosomal peptide synthetase [Hapalosiphonaceae	Hapalosiphonaceae cyanobacterium JJU2	2109628	1380	2222	0.96	0	36.85	2492	RAM49060.1
50	amino acid adenylation domain-containing protein [Westiellopsi	Westiellopsis prolifica	221298	1380	2231	0.96	0	36.78	2450	WP_131116544.1
51	amino acid adenylation domain-containing protein [Paenibacillu	Paenibacillus sp. F411	2820239	1379	2455	0.88	0	40.33	2171	WP_208202500.1
52	non-ribosomal peptide synthetase [Fischerella sp. NIES-4106]	Fischerella sp. NIES-4106	2005456	1378	2323	0.96	0	37.15	2443	WP_096678113.1
53	amino acid adenylation domain-containing protein [Paenibacillu	Paenibacillus sp. HB172198	2565926	1377	2456	0.88	0	40.33	2171	WP_138226275.1
54	amino acid adenylation domain-containing protein [Hyella	Hyella patelloides	1982969	1375	3618	0.96	0	37.05	3509	WP_144871633.1
55	amino acid adenylation domain-containing protein [Myxacorys	Myxacorys californica WJT36-NPBG1	1601976	1373	2595	0.88	0	40.4	2858	MBW4417614.1
56	amino acid adenylation domain-containing protein [Myxacorys	Myxacorys chilensis ATA2-1-KO14	1601998	1365	2575	0.89	0	40.02	2851	MBW4537641.1
57	condensation domain-containing protein [uncultured bacterium]	uncultured bacterium	77133	1364	2474	0.88	0	41.27	2396	QEO74843.1
58	peptide synthetase [Cylindrospermum sp. NIES-4074]	Cylindrospermum sp. NIES-4074	2005457	1363	2983	0.89	0	38.81	2825	BAZ30185.1
59	amino acid adenylation domain-containing protein [Crocosphaera	Crocosphaera sp.	2729996	1360	2216	0.98	0	36.7	2449	NQZ63015.1
60	non-ribosomal peptide synthetase [Gloeocapsa sp. PCC 7428]	Gloeocapsa sp. PCC 7428	1173026	1359	2316	0.97	0	39.2	2403	WP_015191172.1
61	non-ribosomal peptide synthetase [Crocosphaera watsonii]	Crocosphaera watsonii	263511	1357	2213	0.98	0	36.54	2449	WP_007308981.1
62	non-ribosomal peptide synthetase [Crocosphaera watsonii]	Crocosphaera watsonii	263511	1357	2208	0.97	0	36.66	2449	WP_007303375.1
63	non-ribosomal peptide synthetase [Crocosphaera watsonii]	Crocosphaera watsonii	263511	1356	2212	0.98	0	36.66	2449	WP_021835974.1
64	amino acid adenylation domain-containing protein	Acanthopleuribacteraceae bacterium M133	2818388	1356	2143	0.93	0	39.58	4314	QTD48370.1
65	non-ribosomal peptide synthetase [Crocosphaera watsonii]	Crocosphaera watsonii	263511	1355	2204	0.98	0	36.59	2449	WP_021831016.1
66	hypothetical protein [Chloroflexi bacterium AL-N1]	Chloroflexi bacterium AL-N1	2686367	1355	2650	0.89	0	40.08	2191	NOK59266.1
67	amino acid adenylation domain-containing protein [Paenibacillu	Paenibacillus pinisoli	1276110	1354	2624	0.89	0	39.67	2205	WP_120112324.1
68	amino acid adenylation domain-containing protein [Xanthomonas	Xanthomonas sp. CFBP 8703	2810351	1348	2041	0.99	0	37.84	2592	WP_206228405.1
69	amino acid adenylation domain-containing protein [Xanthomonas	Xanthomonas sp. CFBP 8700	2810353	1347	2034	0.99	0	37.87	2595	WP_206257690.1
70	amino acid adenylation domain-containing protein [Paenibacillu	Paenibacillus paeoniae	2292705	1331	2497	0.89	0	39.37	2203	WP_116049360.1
71	amino acid adenylation domain-containing protein [Micromonospo	Micromonospora polyrhachis	1282883	1312	5072	0.9	0	42.65	4583	WP_184538953.1
72	non-ribosomal peptide synthetase [Pseudomonas syringae]	Pseudomonas syringae	317	1312	3311	0.88	0	41.16	3021	WP_198701922.1
73	amino acid adenylation domain-containing protein [Pseudomonas	Pseudomonas syringae	317	1310	3302	0.88	0	41.41	3021	WP_213626465.1
74	non-ribosomal peptide synthetase [Pseudomonas syringae]	Pseudomonas syringae	317	1308	3309	0.89	0	41.2	3021	WP_198711205.1
75	non-ribosomal peptide synthetase [Pseudomonas syringae]	Pseudomonas syringae	317	1308	3297	0.88	0	41.19	3021	WP_065087561.1
76	Non-ribosomal peptide synthetase [Pseudomonas amygdali]	Pseudomonas amygdali	47877	1307	3544	0.88	0	41.04	3011	KPW34045.1
77	non-ribosomal peptide synthetase [Pseudomonas syringae]	Pseudomonas syringae	317	1306	3308	0.88	0	41.15	3021	WP_046266043.1
78	non-ribosomal peptide synthetase [Pseudomonas syringae]	Pseudomonas syringae	317	1306	3306	0.88	0	40.93	3011	WP_122258239.1
79	Non-ribosomal peptide synthetase module [Pseudomonas syringae	Pseudomonas syringae pv. actinidiae	103796	1306	3306	0.88	0	40.93	3012	RMR61191.1
80	non-ribosomal peptide synthetase [Pseudomonas syringae]	Pseudomonas syringae	317	1306	3517	0.88	0	41.35	3020	WP_103696214.1
81	MULTISPECIES: non-ribosomal peptide synthetase [Pseudomonas	Pseudomonas syringae group	136849	1305	3290	0.88	0	40.89	3011	WP_117139961.1
82	non-ribosomal peptide synthetase [Pseudomonas syringae]	Pseudomonas syringae	317	1305	3297	0.88	0	40.93	3011	WP_122281560.1
83	non-ribosomal peptide synthetase [Pseudomonas syringae]	Pseudomonas syringae	317	1305	3298	0.88	0	41.34	3021	WP_024959185.1
84	Non-ribosomal peptide synthetase [Pseudomonas syringae pv	Pseudomonas syringae pv. syringae	321	1305	3297	0.88	0	41.34	3022	KPY74894.1
85	Non-ribosomal peptide synthetase [Pseudomonas amygdali pv	Pseudomonas amygdali pv. lachrymans	53707	1304	3277	0.88	0	40.89	2817	RMV49704.1
86	non-ribosomal peptide synthetase [Pseudomonas syringae]	Pseudomonas syringae	317	1303	3280	0.88	0	40.98	3026	WP_057419811.1
87	Non-ribosomal peptide synthetase [Pseudomonas amygdali pv	Pseudomonas amygdali pv. lachrymans	53707	1303	3300	0.88	0	40.89	3012	RMM36034.1
88	non-ribosomal peptide synthetase [Pseudomonas amygdali]	Pseudomonas amygdali	47877	1303	3300	0.88	0	40.89	3011	WP_046835004.1
89	non-ribosomal peptide synthetase [Pseudomonas syringae]	Pseudomonas syringae	317	1303	3275	0.88	0	41.21	3021	WP_044311683.1
90	non-ribosomal peptide synthetase [Pseudomonas amygdali]	Pseudomonas amygdali	47877	1303	3284	0.88	0	40.84	3011	WP_046832705.1
91	non-ribosomal peptide synthetase [Paenibacillus tyrfis]	Paenibacillus tyrfis	1501230	1302	2679	0.88	0	39.53	2434	WP_051775011.1
92	amino acid adenylation domain-containing protein [Candidatus	Candidatus Competibacteraceae bacterium	2053538	1302	2560	0.88	0	39.72	2181	MBK8183200.1
93	Non-ribosomal peptide synthetase [Pseudomonas amygdali pv	Pseudomonas amygdali pv. sesami	86841	1302	3285	0.88	0	40.94	3006	RMT93662.1
94	non-ribosomal peptide synthetase [Pseudomonas amygdali]	Pseudomonas amygdali	47877	1302	3285	0.88	0	40.94	3005	WP_054076701.1
95	non-ribosomal peptide synthetase [Pseudomonas amygdali]	Pseudomonas amygdali	47877	1302	3291	0.88	0	40.79	3011	WP_057404040.1
96	Non-ribosomal peptide synthetase [Pseudomonas amygdali pv	Pseudomonas amygdali pv. mellea	251721	1302	3274	0.88	0	40.93	2846	KPX78271.1
97	non-ribosomal peptide synthetase [Pseudomonas syringae]	Pseudomonas syringae	317	1302	3299	0.88	0	40.97	3021	WP_058446945.1
98	non-ribosomal peptide synthetase [Pseudomonas syringae]	Pseudomonas syringae	317	1301	3306	0.88	0	41.25	3021	WP_103693769.1
99	amino acid adenylation domain-containing protein [Pseudomonas	Pseudomonas syringae	317	1301	3294	0.88	0	41.25	3021	WP_213569410.1
100	non-ribosomal peptide synthetase [Pseudomonas syringae]	Pseudomonas syringae	317	1301	3287	0.88	0	41.04	3021	WP_198702894.1
ZelA	Query #5: AGRA3207_002708 Query ID: lcl|Query_410831 Length: 2718
	Sequences producing significant alignments:
				Max	Total	Query	E	Per.	Acc.
	Description		Taxid	Score	Score	cover	Value	Ident	Len	Accession
1	amino acid adenylation domain-containing protein [Actinomadura	Actinomadura sp. 32-07	2750812	5464	5464	1	0	100	2718	QXJ21809.1
2	nonribosomal peptide synthetase subunit 1 [Cystobacter sp	Cystobacter sp. SBCb004	764904	1632	3700	0.95	0	54.03	3538	QCE43602.1
3	amino acid adenylation [Gammaproteobacteria bacterium]	Gammaproteobacteria bacterium	1913989	907	1776	0.9	0	36.3	2543	RKZ86613.1
4	amino acid adenylation domain-containing protein	Acanthopleuribacteraceae bacterium M133	2818388	849	2743	0.91	0	37.87	7668	QTD47533.1
5	amino acid adenylation domain-containing protein [Calothrix sp	Calothrix sp. FACHB-156	2692779	777	1620	0.86	0	31.99	2869	WP_190586918.1
6	MULTISPECIES: non-ribosomal peptide synthetase [Nostocales]	Nostocales	1161	776	1621	0.9	0	31.77	2867	WP_052335084.1
7	amino acid adenylation domain-containing protein [Trichormus	Trichormus variabilis	264691	775	1612	0.9	0	32.05	2855	WP_185505943.1
8	MULTISPECIES: non-ribosomal peptide synthase [Nostocaceae]	Nostocaceae	1162	775	1612	0.9	0	32.05	2867	WP_011316898.1
9	amino acid adenylation domain-containing protein [Pelatocladus	Pelatocladus maniniholoensis HA4357-MV3	1117104	771	2078	0.92	0	33.98	3032	MBW4434414.1
10	putative peptide synthetase [Fischerella sp. NIES-4106]	Fischerella sp. NIES-4106	2005456	766	2069	0.92	0	33.85	3032	BAZ70677.1
11	non-ribosomal peptide synthetase [Fischerella sp. NIES-4106]	Fischerella sp. NIES-4106	2005456	764	2067	0.92	0	33.85	3066	WP_096679488.1
12	non-ribosomal peptide synthetase [Nostoc linckia]	Nostoc linckia	92942	764	1525	0.71	0	33.46	3073	WP_096538799.1
13	amino acid adenylation domain-containing protein [Spirochaetal	Spirochaetales bacterium	2026792	762	1583	0.92	0	31.42	2861	MBN2535368.1
14	amino acid adenylation domain-containing protein [Moorea sp	Moorea sp. SIO4A1	2607835	753	998	0.68	0	33.62	1809	NEQ58998.1
15	amino acid adenylation domain-containing protein [Okeania sp	Okeania sp. SIO2C9	2607791	751	1161	0.82	0	31.68	1525	NEQ78399.1
16	amino acid adenylation domain-containing protein [Moorea sp	Moorea sp. SIO3I6	2607831	749	995	0.66	0	34.08	1809	NEP20537.1
17	amino acid adenylation domain-containing protein [Nostoc sp. MS1]	Nostoc sp. MS1	2764711	745	1590	0.9	0	32.6	2937	WP_224087187.1
18	amino acid adenylation domain-containing protein [Nostoc sp	Nostoc sp. NOS(2021)	2815407	743	1512	0.7	0	32.81	3078	MBN3895887.1
19	amino acid adenylation domain-containing protein [Nostoc sp. 2RC]	Nostoc sp. 2RC	2485484	739	1505	0.71	0	32.58	2630	MBC1237552.1
20	amino acid adenylation domain-containing protein [Moorea sp	Moorea sp. SIO3I8	2607833	739	980	0.68	0	33.4	1809	NEO06208.1
21	amino acid adenylation domain-containing protein [Symploca sp	Symploca sp. SIO2G7	2607798	738	1628	0.76	0	34.02	2715	NEP57131.1
22	amino acid adenylation domain-containing protein [Nostoc	Nostoc punctiforme FACHB-252	1357509	736	1503	0.71	0	32.59	3059	MBD2611904.1
23	amino acid adenylation domain-containing protein [Chloroflexi	Chloroflexi bacterium	2026724	727	1556	0.72	0	36.05	2481	MBV9792209.1
24	amino acid adenylation domain-containing protein [Streptomyces	Streptomyces mashuensis	33904	727	2375	0.95	0	36.94	3600	WP_190132767.1
25	amino acid adenylation domain-containing protein [Symploca sp	Symploca sp. SIO1B1	2607763	715	1098	0.79	0	32.84	1399	NER96525.1
26	amino acid adenylation domain-containing protein [Streptomyces	Streptomyces kasugaensis	1946	715	1063	0.86	0	36.01	1958	WP_131122991.1
27	amino acid adenylation domain-containing protein	Gammaproteobacteria bacterium	1913989	711	1707	0.95	0	34.35	2588	NND55035.1
28	amino acid adenylation domain-containing protein	Gammaproteobacteria bacterium	1913989	709	955	0.67	0	34.17	1544	TDJ41937.1
29	amino acid adenylation domain-containing protein [Acidobacteri	Acidobacteria bacterium	1978231	704	1789	0.94	0	33.69	3658	MBV9340984.1
30	non-ribosomal peptide synthetase [uncultured bacterium]	uncultured bacterium	77133	703	1673	0.98	0	35.41	2784	QBC75023.1
31	amino acid adenylation domain-containing protein	Dactylosporangium sp.	60453	703	948	0.66	0	36.72	1523	MBT8226876.1
32	amino acid adenylation domain-containing protein [Archangium	Archangium violaceum	83451	702	943	0.66	0	36.12	3262	WP_203404397.1
33	MULTISPECIES: amino acid adenylation domain-containing protein	unclassified Micromonospora	2617518	702	942	0.66	0	36.46	1523	WP_123239726.1
34	amino acid adenylation domain-containing protein [Actinoplanes	Actinoplanes digitatis	1868	697	1137	0.91	0	36.3	1930	WP_184996139.1
35	amino acid adenylation domain-containing protein [Micromonospo	Micromonospora chalcea	1874	695	927	0.66	0	36.43	1518	WP_174533892.1
36	amino acid adenylation domain-containing protein [Micromonospo	Micromonospora sp. CMU55-4	2717028	695	929	0.66	0	36.52	1517	WP_166456185.1
37	amino acid adenylation domain-containing protein [Micromonospo	Micromonospora sp. C41	2824878	693	933	0.66	0	36.59	1517	WP_210882297.1
38	non-ribosomal peptide synthetase [Micromonospora sp. NBRC 110037]	Micromonospora sp. NBRC 110037	1621261	692	926	0.66	0	36.38	1517	WP_082930896.1
39	amino acid adenylation domain-containing protein	Ktedonosporobacter rubrisoli	2509675	691	936	0.68	0	33.64	1958	WP_129893999.1
40	non-ribosomal peptide synthetase [Micromonospora chalcea]	Micromonospora chalcea	1874	691	924	0.66	0	36.36	1517	WP_104112271.1
41	amino acid adenylation domain-containing protein [Micromonospo	Micromonospora sp. XM-20-01	2583240	690	924	0.66	0	36.38	1517	WP_140946100.1
42	non-ribosomal peptide synthetase [Micromonospora	Micromonospora purpureochromogenes	47872	690	927	0.66	0	36.63	1518	WP_052165466.1
43	MULTISPECIES: non-ribosomal peptide synthetase [Micromonospora]	Micromonospora	1873	688	920	0.66	0	36.45	1517	WP_083297005.1
44	non-ribosomal peptide synthetase [Micromonospora eburnea]	Micromonospora eburnea	227316	687	929	0.66	0	35.86	1535	WP_091119031.1
45	amino acid adenylation domain-containing protein [Streptomyces	Streptomyces sp. NA04227	2742136	687	1783	0.91	0	35.9	3037	WP_176097153.1
46	amino acid adenylation domain-containing protein [Micromonospo	Micromonospora chalcea	1874	687	921	0.66	0	36.25	1517	WP_187692997.1
47	amino acid adenylation domain-containing protein [Micromonospo	Micromonospora sp. LHW51205	2248752	687	919	0.66	0	36.45	1517	WP_113973035.1
48	amino acid adenylation domain-containing protein [Micromonospo	Micromonospora sp. HB375	767364	684	913	0.66	0	36.38	1517	WP_209962425.1
49	hypothetical protein DMG94_07770 [Acidobacteria bacterium]	Acidobacteria bacterium	1978231	684	1091	0.88	0	32.63	1918	PYV47027.1
50	amino acid adenylation domain-containing protein [Streptomyces	Streptomyces sp. S816	2283197	684	2513	0.93	0	35.88	4249	WP_136099895.1
51	non-ribosomal peptide synthase/polyketide synthase [Granulicel	Granulicella sp. S190	1747226	683	4107	0.95	0	33.99	7316	WP_158943749.1
52	amino acid adenylation domain-containing protein [Actinobacter	Actinobacteria bacterium	1883427	682	932	0.67	0	36.55	1540	TMM41016.1
53	non-ribosomal peptide synthase/polyketide synthase [Methylosin	Methylosinus sp. C49	2699395	682	3012	0.96	0	34.01	5658	WP_161915247.1
54	AcnN3 [Streptomyces murinus]	Streptomyces murinus	33900	678	2514	0.93	0	36	4249	QAR15117.1
55	amino acid adenylation domain-containing protein [Acidobacteri	Acidobacteria bacterium	1978231	677	1481	0.92	0	34.68	2616	MCA1568066.1
56	non-ribosomal peptide synthase [Streptomyces sp. XY431]	Streptomyces sp. XY431	1415562	677	1575	0.92	0	36.8	3547	WP_053642869.1
57	amino acid adenylation domain-containing protein [Dictyobacter	Dictyobacter vulcani	2607529	676	930	0.67	0	33.15	1956	WP_151757916.1
58	putative non-ribosomal peptide synthetase [Streptomyces sp. NB	Streptomyces sp. NBRC 110611	1621259	675	911	0.66	0	34.88	1556	GAU68943.1
59	non-ribosomal peptide synthetase [Kitasatospora sp. MBT66]	Kitasatospora sp. MBT66	1444769	675	1596	0.92	0	37.17	3552	WP_051741768.1
60	non-ribosomal peptide synthase/polyketide synthase	Kitasatospora kifunensis	58351	674	3653	0.94	0	36.37	6280	WP_184940716.1
61	amino acid adenylation domain-containing protein [Chloroflexi	Chloroflexi bacterium	2026724	673	1331	0.71	0	34.07	2352	MBV9791906.1
62	amino acid adenylation domain-containing protein [Chromatiales	Chromatiales bacterium	2026725	672	916	0.68	0	32.63	1541	MBT5891981.1
63	non-ribosomal peptide synthetase [Kitasatospora purpeofusca]	Kitasatospora purpeofusca	67352	671	1589	0.92	0	37.27	3538	WP_051755993.1
64	amino acid adenylation domain-containing protein [Wangella sp	Wangella sp. NEAU-J3	2878561	671	1015	0.87	0	35.18	2019	WP_225260972.1
65	hypothetical protein ACZ90_11100 [Streptomyces albus subsp	Streptomyces albus subsp. albus	67257	669	1675	0.92	0	36.11	3086	KUJ69434.1
66	hybrid non-ribosomal peptide synthetase/type I polyketide	Chondromyces crocatus	52	669	900	0.66	0	35.74	3127	WP_050433124.1
67	MULTISPECIES: amino acid adenylation domain-containing protein	Streptomyces	1883	669	2371	0.93	0	35.95	4270	WP_157851312.1
68	amino acid adenylation domain-containing protein [Streptomyces	Streptomyces iakyrus	68219	668	2402	0.93	0	36.22	4264	WP_157852672.1
69	amino acid adenylation domain-containing protein [Luteolibacte	Luteolibacter sp. 32A	2824561	668	899	0.65	0	34.64	2987	WP_211629703.1
70	non-ribosomal peptide synthetase [Calothrix sp. PCC 6303]	Calothrix sp. PCC 6303	1170562	667	1117	0.85	0	31.42	1967	WP_015198218.1
71	non-ribosomal peptide synthetase [Streptomyces dengpaensis]	Streptomyces dengpaensis	2049881	667	2497	0.93	0	35.18	4247	WP_104880054.1
72	amino acid adenylation domain-containing protein [Streptomyces	Streptomyces sp. WMMB 714	1286822	666	1006	0.82	0	35.26	1716	WP_139131699.1
73	amino acid adenylation domain-containing protein [Streptomyces	Streptomyces rhizosphaericus	114699	666	1237	0.97	0	34.27	2038	WP_210609099.1
74	non-ribosomal peptide synthetase [Micromonospora sp. RV43]	Micromonospora sp. RV43	1661387	665	983	0.71	0	35.32	1890	WP_053065270.1
75	amino acid adenylation domain-containing protein [Streptomyces	Streptomyces cangkringensis	114696	665	3165	0.98	0	34.27	5165	WP_218053774.1
76	MULTISPECIES: amino acid adenylation domain-containing protein	Streptomyces violaceusniger group	2839105	665	3161	0.98	0	34.27	5165	WP_211834255.1
77	amino acid adenylation domain-containing protein [Streptomyces	Streptomyces murinus	33900	662	2514	0.93	0	35.64	4247	WP_199572920.1
78	amino acid adenylation domain-containing protein [Streptomyces	Streptomyces sp. BSE7-9	2759948	662	1645	0.87	0	35.61	2965	WP_199213907.1
79	amino acid adenylation domain-containing protein [Streptomyces	Streptomyces murinus	33900	661	2534	0.93	0	35.24	4247	WP_182774900.1
80	non-ribosomal peptide synthase [Streptomyces aureocirculatus]	Streptomyces aureocirculatus	67275	661	2758	0.97	0	35.93	5553	WP_037685717.1
81	pristinamycin I synthase-3/4 [Streptomyces murinus]	Streptomyces murinus	329525	660	2515	0.93	0	35.24	4233	MBA9051815.1
82	non-ribosomal peptide synthetase [Streptomyces sp. BSE7F]	Streptomyces sp. BSE7F	2175092	660	1642	0.87	0	35.61	2965	PWE10967.1
83	amino acid adenylation domain-containing protein [Streptomyces	Streptomyces sp. endophyte_N2	2153485	658	2506	0.93	0	35.53	4247	WP_128788708.1
84	hypothetical protein ETSY1_00170 [Candidatus Entotheonella	Candidatus Entotheonella factor	1429438	658	1287	0.9	0	33.02	1781	ETX03410.1
85	amino acid adenylation domain-containing protein [Kribbella	Kribbella antibiotica	190195	658	2216	0.9	0	36.6	4500	WP_132166529.1
86	amino acid adenylation domain-containing protein [Streptomyces	Streptomyces sp. TR1341	2601266	658	2515	0.93	0	35.53	4247	WP_162133098.1
87	amino acid adenylation domain-containing protein [Corallococcu	Corallococcus sp. CA047B	2316729	657	1430	0.86	0	35.31	2373	RKH14193.1
88	amino acid adenylation domain-containing protein [bacterium]	bacterium	1869227	657	897	0.66	0	33.38	1847	RYG23434.1
89	amino acid adenylation domain-containing protein [Actinospica	Actinospica acidiphila	304899	657	1549	0.87	0	35.54	2965	NEA97431.1
90	amino acid adenylation domain-containing protein [Corallococcu	Corallococcus sp. CA047B	2316729	657	1429	0.86	0	35.31	2366	WP_158622266.1
91	amino acid adenylation domain-containing protein [Larkinella s	Larkinella sp. MA1	2607654	656	894	0.65	0	32.83	1739	WP_191908796.1
92	non-ribosomal peptide synthetase [Streptomyces sp. SMS_SU21]	Streptomyces sp. SMS_SU21	2069440	656	1639	0.87	0	35.54	2965	WP_102641651.1
93	amino acid adenylation domain-containing protein [Amycolatopsi	Amycolatopsis magusensis	882444	656	1819	0.88	0	35.4	3178	WP_209664791.1
94	amino acid adenylation domain-containing protein [Brasilonema	Brasilonema sp. UFV-L1	2234130	655	888	0.5	0	39.32	1450	WP_169217734.1
95	nonribosomal peptide synthetase [bacterium]	bacterium	1869227	654	1023	0.9	0	34.67	2134	QRW40703.1
96	amino acid adenylation domain-containing protein [Amycolatopsi	Amycolatopsis sp. 195334CR	2814588	654	1821	0.89	0	35.84	3150	WP_206803561.1
97	amino acid adenylation domain-containing protein [Streptomyces	Streptomyces sp. TLI_185	2485151	652	1878	0.8	0	34.8	3332	WP_123970979.1
98	amino acid adenylation domain-containing protein [Myxococcacea	Myxococcaceae bacterium	2484252	651	1405	0.86	0	35.88	2396	RYZ42012.1
99	non-ribosomal peptide synthetase [Streptomyces sp. NRRL B-1140]	Streptomyces sp. NRRL B-1140	1415549	651	1625	0.88	0	35.84	2969	WP_078956252.1
100	putative non-ribosomal peptide synthetase [Streptomyces sp. NB	Streptomyces sp. NBRC 110611	1621259	651	875	0.66	0	36.14	1660	GAU69548.1

## Sheet: Venn
TaxID - ALL						TaxID - DUPLICATES REMOVED
ZelE	ZelD	ZelC	ZelB	ZelA		ZelE	ZelD	ZelC	ZelB	ZelA
2750812	2750812	2750812	2750812	2750812		2750812	2750812	2750812	2750812	2750812
764904	67318	764904	764904	764904		764904	67318	764904	764904	764904
42239	67318	2138576	1202	1913989		42239	1908	2138576	1202	1913989
1883	1908	45462	889282	2818388		1883	1881019	45462	889282	2818388
188770	1881019	45462	2529384	2692779		188770	1520455	83451	2529384	2692779
1938830	1520455	83451	2529384	1161		1938830	1896313	1429889	2304196	1161
1938835	1520455	1429889	2304196	264691		1938835	2666298	2709663	119532	264691
2704468	1881019	45462	119532	1162		2704468	1679523	1920190	64178	1162
68260	1896313	2709663	64178	1117104		68260	485602	48	2692824	1117104
68244	2666298	1920190	2692824	2005456		68244	2065	1209493	1913989	2005456
65505	1679523	48	1913989	2005456		65505	2851533	2608327	2268140	92942
2675858	485602	1209493	2268140	92942		2675858	2530368	1432792	241425	2026792
1703928	2065	48	241425	2026792		1703928	564413	2651157	2692826	2607835
1703928	2851533	2608327	2692826	2607835		58351	2675858	2813578	2607830	2607791
58351	2530368	2709663	2607830	2607791		1828212	1652100	2613784	207920	2607831
1828212	564413	1432792	207920	2607831		2593676	1128664	2316717	1972449	2764711
2593676	2675858	1432792	1972449	2764711		56427	764904	28095	2839660	2815407
56427	1652100	2651157	2839660	2815407		56438	2771537	83462	2748322	2485484
56438	1128664	2813578	2748322	2485484		1055352	359159	2316714	1155739	2607833
1055352	764904	2613784	1155739	2607833		1946	68570	2316718	1118279	2607798
1055352	2771537	2316717	1118279	2607798		2690328	68249	1752064	525924	1357509
1946	359159	28095	525924	1357509		1828244	2162711	2316720	1974212	2026724
2690328	68570	83462	1974212	2026724		1562372	104205	1521117	1874569	33904
1946	68570	2316714	1874569	33904		67296	66428	394095	2692829	2607763
1828244	68249	2316718	2692829	2607763		1892	2593676	1297742	2607803	1946
1562372	2162711	2138576	2607803	1946		2690260	1828212	2608333	2607765	1978231
67296	104205	28095	2607765	1913989		1076450	697328	2316723	2607769	77133
1892	66428	28095	2607769	1913989		67363	299421	2316721	2607785	60453
2690260	2593676	1752064	2607785	1978231		1642303	1967	203437	2642155	83451
1076450	1828212	28095	2642155	77133		2567942	65505	184914	1785087	2617518
1883	2593676	2316720	1785087	60453		68249	1203257	2316722	1137095	1868
67363	697328	28095	1137095	83451		2792083	1642303	50340	1647413	1874
1642303	299421	83462	1647413	2617518		281105	67363	2874598	2692825	2717028
2567942	66428	28095	2692825	1868		1881019	1883	2316730	1521625	2824878
68249	1967	1521117	1521625	1874		359159	722689	2874599	2107694	1621261
2792083	65505	28095	2107694	2717028		155974	1892	2813576	1173111	2509675
281105	2530368	28095	1173111	2824878		1908	2690260	2316728	2607824	2583240
1881019	1203257	28095	2607824	1621261		2851533	585224	2316735	118322	47872
359159	1642303	394095	118322	2509675		564413	155974	2709662	2717878	1873
155974	67363	1297742	2717878	1874		2771537	1909295	2316719	33942	227316
1908	1883	28095	33942	2583240		585224	2879427	2316726	102232	2742136
2851533	67363	28095	102232	47872		1520455	2704468	2316727	2604138	2248752
564413	722689	28095	2604138	1873		485602	56427	2316736	45462	767364
2771537	1892	28095	45462	227316		1003195	56438	305	1550245	2283197
585224	2690260	28095	1550245	2742136		29303	1946	2033014	2546360	1747226
1520455	585224	28095	2546360	1874		2690295	2690328	2792470	2493093	1883427
485602	155974	28095	2493093	2248752		1652100	282684		272131	2699395
1003195	104205	28095	272131	767364		2065	188770		2109628	33900
29303	1909295	28095	2109628	1978231		67318	58351		221298	1415562
2690295	2879427	1920190	221298	2283197		1896313	281105		2820239	2607529
1652100	2704468	28095	2820239	1747226		1246458	1828244		2005456	1621259
2065	56427	2608333	2005456	1883427		218821	67296		2565926	1444769
67318	56438	83462	2565926	2699395		1176198	1938835		1982969	58351
67318	1946	28095	1982969	33900		1931	1562372		1601976	2026725
1896313	2690328	2608333	1601976	1978231		33910	1938830		1601998	67352
1246458	282684	2316723	1601998	1415562		1210045	2567942		77133	2878561
218821	188770	2316721	77133	2607529		1710355	1710355		2005457	67257
218821	1946	203437	2005457	1621259		2814508	1510026		2729996	52
1176198	58351	184914	2729996	1444769		1978231	33910		1173026	1883
1931	281105	2138576	1173026	58351		68172	54571		263511	68219
1176198	58351	2316722	263511	2026724		1518501	1176198		2818388	2824561
33910	281105	184914	263511	2026725		565072	713604		2686367	1170562
1210045	1883	50340	263511	67352		36818	47759		1276110	2049881
1896313	1883	394095	2818388	2878561		2490848	218821		2810351	1286822
1710355	1828244	2874598	263511	67257		2692198	545121		2810353	114699
2814508	67296	394095	2686367	52		2615112	2792083		2292705	1661387
1978231	1938835	2874598	1276110	1883		2675747	1246458		1282883	114696
1978231	1562372	2138576	2810351	68219		2740538	1827974		317	2839105
68172	1938830	2316730	2810353	2824561		262323	767398		47877	2759948
1518501	2704468	2874599	2292705	1170562		2305228	2607766		103796	67275
1518501	2567942	2874599	1282883	2049881		2675058	1827136		136849	329525
565072	1710355	2813576	317	1286822		2675057	1844469		321	2175092
36818	1510026	83462	317	114699		1679523	1125		53707	2153485
2490848	33910	2316728	317	1661387		1538294	91604		1501230	1429438
2692198	54571	184914	317	114696		648999	2653678		2053538	190195
2615112	1176198	2316735	47877	2839105		1873	2316719		86841	2601266
2675747	1883	83462	317	33900		33906	2316735		251721	2316729
2740538	713604	83451	317	2759948		1874	244582			1869227
262323	54571	2709662	103796	33900		709878	2874601			304899
2305228	47759	83451	317	67275		47863	2607831			2607654
2675058	1883	2316719	136849	329525		1805055				2069440
2305228	218821	83462	317	2175092		1519492				882444
2675057	545121	2316726	317	2153485		47850				2234130
1679523	2792083	83462	321	1429438		1827978				2814588
1538294	1246458	2316722	53707	190195		230091				2485151
1538294	1827974	2709662	317	2601266		2807101				2484252
648999	767398	83462	53707	2316729		1913988				1415549
1873	1883	2709663	47877	1869227
33906	722689	2316727	317	304899
1874	2607766	83462	47877	2316729
709878	1827136	83462	1501230	2607654
47863	1844469	2316728	2053538	2069440
1805055	1125	2316736	86841	882444
1519492	91604	305	47877	2234130
1519492	2653678	1920190	47877	1869227
47850	2316719	2033014	251721	2814588
1827978	2316735	83462	317	2485151
230091	244582	2792470	317	2484252
2807101	2874601	83451	317	1415549
1913988	2607831	83451	317	1621259
